# Supplementary material for: Optimization of Phenolic Compounds Extraction from Aerial Parts of Fabiana punensis S. C. Arroyo by Ultrasound- and Microwave-Assisted Extraction
Source: Molecules. 2024 Jul 29;29(15):3578. doi: 10.3390/molecules29153578 (PMC11313804; doi:10.3390/molecules29153578)
Supplement: Supplementary file 1 [file molecules-29-03578-s001.zip]

Archive with 1 entries (1 files):
- molecules-3015368-supplementary.pdf
